# Supplementary material for: Exploring the Early Endometrial–Blastocyst Interactome in Endometriosis: An Integrative Study
Source: Biomedicines. 2025 Oct 23;13(11):2588. doi: 10.3390/biomedicines13112588 (PMC12649848; doi:10.3390/biomedicines13112588)
Supplement: Supplementary file 1 [file biomedicines-13-02588-s001.zip]

Archive with 3 entries (3 files):
- supplementary material - figures S1-S4.pdf
- Supplementary material - Table S1.pdf
- Supplementary material - Table S2.pdf
